# Supplementary material for: Single-Shot Subcutaneous Lidocaine Infiltration at Closure Is Associated with Reduced Early Pain and Opioid Requirement After Single-Incision Laparoscopic Totally Extraperitoneal Hernia Repair
Source: J Clin Med. 2025 Nov 23;14(23):8324. doi: 10.3390/jcm14238324 (PMC12692613; doi:10.3390/jcm14238324)
Supplement: Supplementary file 1 [file jcm-14-08324-s001.zip]

Archive with 1 entries (1 files):
- jcm-3946666-supplementary.pdf
